# Supplementary material for: First Reported Use of the AMDS Hybrid Prosthesis for Secondary Type A Aortic Dissection After Prior TEVAR
Source: J Cardiovasc Dev Dis. 2026 Mar 18;13(3):141. doi: 10.3390/jcdd13030141 (PMC13027261; doi:10.3390/jcdd13030141)
Supplement: Supplementary file 1 [file jcdd-13-00141-s001.zip]

Archive with 1 entries (1 files):
- jcdd-4147121-supplementary.pdf
